# Supplementary material for: Education of staff in preschool aged classrooms in child care centers and child outcomes: A meta-analysis and systematic review
Source: PLoS One. 2017 Aug 30;12(8):e0183673. doi: 10.1371/journal.pone.0183673 (PMC5576714; doi:10.1371/journal.pone.0183673)
Supplement: S6 File — (ZIP) [file pone.0183673.s006.zip]

Archive with 3 entries (2 files):
- Database_Education.xlsx
- __MACOSX/
- __MACOSX/._Database_Education.xlsx
